# Supplementary material for: Defucosylated Mouse–Dog Chimeric Anti-EGFR Antibody Exerts Antitumor Activities in Mouse Xenograft Models of Canine Tumors
Source: Cells. 2021 Dec 20;10(12):3599. doi: 10.3390/cells10123599 (PMC8700185; doi:10.3390/cells10123599)
Supplement: Supplementary file 1 [file cells-10-03599-s001.zip]

Archive with 1 entries (1 files):
- cells-1516403-supplementary.pdf
